# Supplementary material for: Chemical defense responses of upland cotton, Gossypium hirsutum L. to physical wounding
Source: Plant Direct. 2019 May 17;3(5):e00141. doi: 10.1002/pld3.141 (PMC6589528; doi:10.1002/pld3.141)
Supplement: Supplementary file 2 [file PLD3-3-e00141-s002.xlsx]

## Sheet: Final Supp Table S1
	Supplementar Table S1
	Metabolites identified in Deltapine 383 EFN. A total of 75 primary (1-75) and two secondary metabolites (76-77) were identified from upland cotton plants used in this study. Primary- and secondary metabolites were identified via GC-MS using the Fiehn primary metabolite library and Kovat’s index and the National Institute of Standards and Technology (NIST) database match, respectively. Abbreviatio…
	Idenetification	Mass	Average R.T	Peak Area																																				Counts
				FND1	FND1	FND1	FND4	FND4	FND4	FWD1	FWD1	FWD1	FWD4	FWD4	FWD4	GHND1	GHND1	GHND1	GHND4	GHND4	GHND4	GHWD1	GHWD1	GHWD1	GHWD4	GHWD4	GHWD4	GCND1	GCND1	GCND1	GCND4	GCND4	GCND4	GCWD1	GCWD1	GCWD1	GCWD4	GCWD4	GCWD4
1	1,5-Anhydroglucitol	218	823.843	0.784927	0.451901	1.678	1.40121	0.769132	0.60024	0.943263	1.28149	0.87946	0.501926	0.52347	1.36622	12.0036	3.01395	1.75447	3.13912	40.4966	3.26677	17.7666	8.6098	2.6489	9.72243	1.36118	1.57831	2.77603	3.74795	156.529	14.8044	13.6034	21.0143	1.28144	7.74028	4.88424	2.36671	45.1905	32.4977	36
2	1-Kestose	217	1041.28	11.1334	12.1448	98.8867	0.113019	24.2566	8.74057	0.932868	47.4436	15.8069	11.528	0.0989989	24.595	3.88211	1015.58	40.1755	1735.99	23.859	18.9752	5.01988	225.705	566.566	551.32	186.861	359.658	8.50479	125.153	231.625	124.373	61.5521	293.284	4.11053	106.523	226.317	159.472	834.633	264.678	36
3	1-Monopalmitin	371	844.297	5.40306	4.92856	8.17693	5.35577	3.85948	5.14856	3.67768	5.31202	2.67119	1.34193	0.901233	3.22435	21.3381	29.6612	53.1323	28.0113	51.4135	10.2499	13.1303	20.2263	17.6247	27.3988	9.57706	20.5098	23.7711	12.1347	77.0481	33.3479	29.9176	97.5873	14.3369	23.7717	34.9109	26.8498	55.0061	75.5304	36
4	2-Deoxy-D-galactose 2	173	919.156	0.159055	0.146636	1.33076	0.0692415	0.378364	0	0	0.00508129	0	0.760403	0.104599	1.96048	0.0206972	0	0.022687	0	0	0	0.0670461	0.179425	0.0898016	0.178505	0.0866924	0.0831041	0.0881155	0.0616208	0	0.128888	0.0742788	0.0462835	0.0197368	0	0.19236	0.222895	0.114328	0.653436	27
5	2-Hydroxypyridine	152	335.728	0.147471	0.338839	0	0.0630133	0.0508183	0.0726903	0.0750272	0	0.109195	0.0764216	0.0390669	0.246789	0	0	0	0	0	0	0	0	0	0	0	0	0	0	0	0	0	5.69997	0	0	0	0	0	2.00618	12
6	4-Hydroxyphenylethanol	179	557.367	0	0.0241761	0.0248196	0	0.00285583	0.0454954	0.132474	0.0186869	0.0121376	0	0.0171011	0.115212	0	0	0	0	0	0	0	0	0	0	0	0	0	0	0	0	0	0	0	0	0	0	0	0	9
7	5-Methoxytryptamine 2	174	398.776	0.0171457	0.053586	0	0	0	0.00623126	0.0257431	0	0.0111929	0.00252607	0.00368883	0.00738634	0	0	0	0	0	0	0	0	0	0	0	0	0	0	0	0.157455	0	0.773664	0	0	0	0	0	0	10
8	β-Mannosylglycerate 1	204	637.116	114.657	144.416	49.2747	7.75722	0	0.32219	0.27806	15.392	35.4476	3.26265	0.557151	12.1764	239.007	592.816	9.81142	0.473815	26.2129	0.120996	309.125	370.445	40.4752	52.231	30.9881	46.3522	58.9129	233.351	171.89	33.9525	363.564	504.159	211.016	47.2955	1121.54	755.309	1055.04	1616.87	35
9	Cellobiose 2	140	739.947	0	0	0	0.000238164	0	0	0	0	0	0	0	0	0	8.14486	0	0	0	3.56363	0	0	5.30849	0	6.14587	0	0	0.95797	0	0	0	0	1.65514	0.750475	0	0.902242	0	0	9
10	Citric acid	273	634.192	0.087481	0.148054	0	0	0	0	0	0	0	0	0	0.649138	0	0	0	0	0	0	0	0	0	0	0	0	0	0	0	0	0	0	0	0	0	0	0	0	3
11	Cytidine-monophosphate degr prod	217	815.668	0	0	0	0	0	0	0	0	0	0	0	0	0	0	0	0	0	0	0	0	0	0	0	0	0	0	0	0	0	0	0	0	0	0.924696	117.552	86.3212	3
12	D-Altrose 1	201	658.41	0	1.4159	0	0.574541	0	7.39397	0	0	0	0	0	0	0	0	0	0	0	0	0	0	0	8.80196	0	0	0	0	0	75.5192	0	26.3948	0	11.5752	0	0	0	37.7543	8
13	D-Arabitol	307	869.468	1.58092	1.46135	4.9817	1.9169	0.244313	2.71871	0.706371	2.25	1.70957	1.17188	0.47569	0	0	16	47.6172	28.9032	51.9886	4.07302	0	0	82.4262	0	0	0	44.26	15.662	141.08	88.1406	0	11.6002	11.8975	0	95.2232	62.8094	159.487	197.384	27
14	D-erythro-sphingosine 2	204	877.957	0	0	0	7.65632	0	1.47352	0.72484	0	0	0	0.254416	0	0	0	0	0	0	0	0	0	0	0	0	0	0	0	0	0	0	0	0	0	0	0	0	0	4
15	D-Glucoheptose 1	390	882.367	0.68282	0.789638	1.43411	0.867189	0.988207	2.00617	0	0.658043	0	0	0	0	0	0	0.0417213	0.0341146	0.22024	0.000170105	4.03092	0	0	0.380724	0	0	0.227944	0	0	0	12.3251	0	0	0	0	0	33.9125	0	16
16	Diglycerol 1	129	806.417	0.0667085	0.15514	0.155268	0.91816	0.180704	0.323415	0	0	0	0	0	0	0	0	0	0	0	0	0	0	0	0	0	0	0.946513	0	2.90454	0	0	0	1.03235	0	1.75448	1.47662	0	2.29561	12
17	Dihydroxyacetone	70	428.881	0	0.0772422	2.54249	0.0482359	0.036583	3.771	3.42379	0.111009	1.21756	4.94063	0.856876	15.1623	0	0	0.156941	0	0	0	0.0547374	0	0.163867	0.235811	0	0.436984	0	0	0	0	0	0	0.0578	0	0	0	0	0	17
18	D-Talose 2	214	673.431	0	0	0	0	0	0	0	0	0	0	0	0	0	0	0	24.6211	0	0	0	11.7696	0	0	1.62555	0	0	0	0	0	0	0	0	0	0	0	0	0	3
19	Erythrose 2	205	511.733	0.0136869	0.0139958	0.017615	0.0403934	0.0145438	0.00620268	0	0.00907948	0.0462375	0.0150267	0.00211505	0.0471553	0.0513341	0	0.138962	0	0.173758	0	0.0402278	0	0	0.0620698	0	0	0	0.0341861	0	0.137032	0.0776683	0	0	0	0	0	0.111928	0	20
20	Flavin adenine degrad product	117	576.29	0	0	0.0233799	1.4609	0.0237305	0.0437276	0.0469934	0.0120044	0.04602	0.0531682	0.0409865	0.164776	0.679776	0	6.59683	0	17.2023	0	1.27917	0.249119	0	2.10182	0	0	0.574024	0	7.50889	6.89601	2.77479	22.0163	0	0.204571	0.870723	0	4.93137	2.15679	25
21	Fructose 1	80	652.89	0	0	0	0.00377193	0	0	0	0.0204566	0	0.0205066	0.0128607	0.0439161	0	0	0	0	0.295601	0	0.162239	0.227079	0	0.176674	0	0.105228	0	0	0.53746	0	3.27249	0	0	0.971523	0.820301	0.187842	12.5937	171.564	17
22	Fructose-6-phosphate	315	776.348	0.00775692	0	0.0150352	0.0020983	0.00738923	0	0.000673237	0.00841866	0.0582182	0.0251552	0	0.0705584	0.0706993	0	0	0	0	0	0.0897854	0.108927	0.0468793	0	0	0.0328219	0.22173	0.0565933	0	0.248313	0.279986	0	0	0.130653	0.355938	0	0.571854	0.749068	22
23	Galactinol 3	175	772.397	0	0	0	0.567153	0	0.00485902	0.0224149	0	0	0	0.051101	0	0	0.291066	0	0.965368	1.95944	0.182353	0.103238	0.388302	0	0.734598	0	0	0.0276182	0	16.2189	0	2.97401	29.443	0.158082	0	0	0.764925	0.271327	9.56744	19
24	Galactonic acid	292	970.026	0.048145	0.111222	0.595156	0.041753	0.262141	0.482915	0.454058	0.237079	0.687287	1.45572	0.0016212	0	0	0	0	0	0.764282	0	0.0911004	0	0	0.277359	0	0	0	0	0	0.156067	0.0559972	0	0	0	0.0264185	0	0.407968	0.206313	19
25	Galactose 1	160	938.808	0	0	0	0	0	0	0	0	0	0	0	0	0	0	0.0125774	0	0.459482	0	0	0	0	0.0710162	0.0178127	0	0	0	0	0.0877787	0.618697	1.64858	0	0.0949731	1.04461	0	2.00653	2.98917	11
26	Gentiobiose 2	437	904.521	0	0	0	0	0	0	0	0	5.93e-05	0.000490234	0.0803309	0.00166315	0	0	1.19377	0	1.81953	0	0.146018	0	0	0.771025	0	0	0.250124	0.0335864	15.6776	2.1717	0	18.1895	0.0373161	0.0202692	0.796491	0.118708	5.34308	3.41616	19
27	Glucoheptonic acid 2	217	907.975	0	3.32286	21.5807	0	5.61259	5.59271	0	0	0	0	0	0	0	0	0	0	0	0	0	0	0	0	0	0	0	0	0	0	0	0	0	0	0	0	0	0	4
28	Gluconic acid 2	361	677.792	0	0	0	0	0	0	0.290979	0	0	0.00413247	0.00208732	0	1.09404	0	11.497	0	0	0	0.351609	0.599939	0	1.23205	0	0.618181	3.56466	0	0	21.1921	0	35.6288	0.061661	0	6.08761	0.0468214	67.0242	87.7713	17
29	Gluconic lactone 3	275	671.988	29.4561	34.1854	0	0	0	26.3253	19.2792	0	0	11.0909	3.89568	7.49453	7.46872	0	0	5.50822	15.9614	0	0	18.384	16.1119	16.8461	10.9298	3.00977	24.0695	17.0351	31.835	21.9286	13.4765	23.9907	1.81029	9.28079	31.6683	0	29.9563	93.9711	26
30	Glucose 2	105	637.771	0	0	0	0	0	0	10.947	0	0	0	0	0	0	0	0	0	0	0	0	0	0	0	0	0	0	0	0	24.3835	0	8.43269	0	0	24.4944	0	0	8.34517	5
31	Glucose-1-phosphate	217	632.945	21.8446	23.4779	0.515153	1.79092	62.1653	0.015431	4.70199	0.327598	4.73096	4.58596	2.45207	14.0396	0.0894652	4079.41	1008.4	2682.52	217.735	0.405314	167.542	1189.01	1979.34	145.383	0.935363	1278.61	7.81282	8.01761	523.363	47.9838	35.2477	1101.18	7.29033	3.41139	5.48313	24.1122	15.3548	17.2882	36
32	Glycerol	205	437.1	10.6903	20.5426	14.5507	8.92196	12.7175	4.93213	4.67433	17.0528	4.67148	5.11623	4.8562	1.70486	13.83	19.1759	7.85593	73.343	68.9895	15.9279	41.1485	142.439	103.983	141.305	243.193	116.742	94.5165	101.049	216.498	137.618	55.8437	335.514	61.814	88.8252	112.412	140.812	116.731	113.683	36
33	Glycine 2	100	418.819	0.59611	0.0358462	0.0239446	0.253494	0.221736	0.48149	0.393543	0.204075	0.217181	0.229041	0.169954	0.902408	0.073129	0	0	2.12474	0.530434	7.38778	1.74235	5.49496	19.2827	8.26786	7.2111	10.0189	4.75471	3.37652	17.6303	8.35542	4.87016	82.1777	3.10073	0.796334	6.62871	6.41283	14.1442	16.8834	34
34	Glycolic acid	66	362.648	0.102485	0.060508	0.069638	0.120614	0.0410996	0.120226	0.104932	0.039718	0.0945007	0.218887	0.0340187	0.631389	0.0799971	0.281088	0.966725	0.777654	0.785037	0.663474	0.111733	0.213352	0.182777	0.498632	0.127907	0.195614	0	0.10408	1.11555	0.710889	0.436716	1.95169	0	0.289841	0.681901	0	1.32619	0.596772	33
35	Heptadecanoic acid	132	736.104	0.0655368	0.120768	0.134177	0.0687264	0.0831506	0.111341	0.0617434	0.0913708	0.0168932	0	0	0	0	0	0	0	0	0	0	0	0	0	0	0	0	0	0	0.163282	0.155967	0.422865	0.082793	0	0	0.343811	0.365333	0	15
36	Hydroxylamine	146	369.049	0	0.024148	0	0.0399404	0	0.04165	0.0588538	0	0.0205398	0	0.00612001	0	0	0	0	0	0	0	0	0	0	0	0	0	0	0	2.16188	1.48279	0	7.19859	0	0	0	0	0	1.42835	10
37	Isomaltose 1	160	881.878	3.03359	3.5984	9.71538	3.22918	3.32741	3.77861	0.146419	3.75294	2.3851	0.882191	0.153142	2.80117	30.5705	13.6748	0	21.9655	194.842	3.76868	0	26.253	14.5837	0	10.7618	16.602	64.5253	9.16121	52.8946	0	10.2167	0	6.74045	29.469	104.124	21.9289	28.99	346.932	31
38	Isopropyl-beta-D-thiogalactopyranoside	217	1150.09	0.164681	0.0810542	1.56274	0.00292843	0.0733432	0.510636	0.0996459	1.60663	0.865437	0.282557	0.0995124	1.58431	0.315538	6.34255	0	0	0.302721	1.09746	0	14.2694	20.4391	15.1362	18.6333	15.3009	0.208793	22.569	27.7517	17.1964	4.13281	33.2723	4.02584	22.1269	6.98989	24.886	109.114	23.7979	33
39	Lactic acid	117	350.203	0.427363	0.941429	1.53857	0.668373	0.367662	0.262487	0.518892	0.717521	0.714575	0.125192	0.036751	0.243232	1.12608	7.02023	0.478456	0.406301	5.19696	5.31372	3.19571	3.21913	3.54615	5.77531	2.83676	14.3391	2.65692	4.48299	30.564	12.9253	5.23747	5.85998	2.92529	9.86251	38.6207	28.3023	59.7829	3.87061	36
40	Lactose 1	204	1057.94	0	0	0	0.410071	0.00126441	0.00206691	0.0931519	0	0.0152458	0	0.090649	0	6.44422	0	0	0	13.7573	0.39189	0.657003	0	0.17517	0	0	0	0	0	16.7221	1.97342	3.35784	3.41601	0	0.708837	0.662536	0	4.9272	4.50928	19
41	Leucrose 1	283	658.915	0	0	0	0	0	0	0	0	0	0	0	0	0	0	0	0	0	0	0	0	0	0	0	0.942584	2.14158	0	1.67694	0	0	0.0569561	0	0	0	0	0	2.77068	5
42	Levoglucosan	159	635.98	0	0	0	0.0351233	0.0011533	0	0	0.00119502	0	0	0	0	0	0	0	0	0	0	0	0	0	0	0	0	0	0	0	99.8495	32.5524	764.174	23.3189	55.961	0	0	9.11974	23.9796	10
43	L-Malic acid	233	523.47	0.00255426	0.0074652	0.305506	0.00141075	0.00298527	0.0451375	0.00424499	0.0672593	0.156934	0.00530811	0.00255851	0.140364	1.95661	2.85007	0.908467	6.89408	0.480486	0.348368	0	5.98e-06	0.215673	1.09799	0.632328	4.16131	1.23177	2.20569	4.14471	2.31812	2.88792	3.14288	5.12202	1.07274	4.12695	5.09456	1.38291	1.82832	35
44	L-Threose 1	205	507.164	0	0	0	0	0	0	0	0	0.00758366	0.00332556	0	0.00863931	0	0	0	0	0	0	0	0	0	0	0	0	0	0	0	0	0	0	0	0	0	0	0	0	3
45	Mannose 2	262	667.261	0	0	0	0	0	0	0	0	0	0	0	0	6.04365	0	0	0	0	0.0649347	0	7.3961	6.64988	6.79289	4.67233	8.87743	19.6214	4.02435	34.8398	29.2539	35.6997	12.5541	4.77764	6.44552	33.1369	10.4428	87.9753	2.49287	19
46	Melezitose	157	1072.32	0	0	0	0	0	0	0	0	0	0	0	0	0	0	0	0	0.616015	0	0	0	0	0	0	0	0	0	0.28564	1.65488	0	0	0	0	0.574392	0	4.61544	2.45571	6
47	Melibiose 1	204	879.851	0	0	0	0	0	0	0	0	0	0	0	0	0	0	0	0	0	0	0	0	0	0	50.9748	37.7126	0	0	6.52787	28.0022	0	0	0	0	0	0	0	118.907	5
48	Methyl-beta-D-galactopyranoside	204	623.288	0.55053	0.0306103	0	0	0.316261	0	0.240697	0	0	0	1.67608	0	0	0	0	0	0	0	0	0.969043	0	0	0	0	28.7641	0	85.3225	0	0	0	0	0	0	0	0	113.499	9
49	Monostearin	57	888.032	95.676	84.3565	114.218	48.861	55.2645	58.8117	13.3659	0.0947075	51.0955	25.8061	15.0584	64.0601	310.407	746.496	906.947	1017.79	34.0546	368.217	0.169256	430.448	462.27	16.0459	281.329	20.2843	446.285	262.056	1065.67	735.363	30.2354	2539.82	283.565	494.918	752.897	705.867	1106.4	105.473	36
50	myo-inositol	318	702.944	0.633179	0.659638	2.81928	0.497749	1.04857	1.61758	0.231072	1.49326	1.27598	0.356251	0.0791945	1.67065	20.817	40.9688	61.2085	125.794	49.7606	16.0052	6.54677	24.6328	30.6625	25.2237	19.2739	24.0574	5.72947	5.87602	25.4349	2.3659	11.0327	9.80289	4.33735	9.43726	18.8767	13.4976	9.69805	21.2456	36
51	Norleucine 2	86	353.402	0	0	0	0	0	0	0	0	0	0	0	0	0	0	0	0	0	0	0	0	0	0.17143	0.155546	0	0	0	0	0	0	0	0.043629	0	0	0	0	0	3
52	Octadecanol	327	739.742	0	0.0177975	0	0	0.00763376	0.0113646	0	0.00688857	0.00781728	0.0019124	0	0.00736654	0	0	0.101453	0.198427	0	0	0.0203297	0.0542736	0.0439466	0	0.0539722	0.0431036	0	0	0	0	0.0390998	0	0.0548805	0	0.0704187	1.41422	0.102898	0.188607	20
53	Oxamic acid	100	358.048	0	0	0	0	0	0.0163095	0	0	0	0	0.00964849	0	0	0	0	0	0	0	0	0	0	0	0	0	0	0	0	0	0	1.29013	0	0	0	0	0	0	3
54	Palmitic acid	132	709.35	1.57187	2.38079	3.77552	1.44528	1.92134	2.59575	1.49844	2.34018	3.92051	1.60899	0.581438	4.55777	18.5811	42.826	36.9345	69.1318	44.7521	24.9377	12.1472	25.4469	28.5181	31.4877	20.502	31.3349	27.6595	17.232	74.3653	32.5565	30.5012	87.6369	19.559	32.5631	45.6228	57.6496	63.6509	90.0385	36
55	Phosphate	299	440.706	0	0	0	0	0	0	0	0	0	0	0	0	0	0	0	0	0	0	0	0	0	0	0	0	0	0	0	0	0	0	1.19438	1.42814	0	4.85354	3.04184	0	4
56	Phytosphingosine 2	204	624.202	0	0	0.12621	8.88505	0	0	1.57963	0.171343	0	0	0	0	0	0	0	0.476377	2.75411	4.10925	18.7967	5.68426	8.29322	0	0	0	0	4.27469	0	59.5329	0	0	3.56719	7.63532	0	0	0	0	14
57	Prunin degr. Prod. 2	84	1065.88	0	0	0	0	0	0	0	0	0	0	0	0	0	0	0	0	0	0	0	0	0	0	0	0	0	0	0	0	0	0	0	1.25706	0	1.49656	0.958187	0.833817	4
58	Raffinose	217	1078.91	0	0	0	0.0980692	0.0359138	0.157557	0	0.102175	0	0.0145486	0.0158176	0.0997185	0.422239	1.9949	0	0	0	0	5.35653	2.29017	5.2569	0	0	0	0	0	0	22.9182	4.62992	0	0	0	0	0	24.0209	23.6846	16
59	Ribulose-5-phosphate 2	315	764.561	0	0	0	0	0	0	0	0	0	0	0	0	0	0	0	0	0	0	0	0	0	0	0	0	0	0	0	0.33194	0	0	0	0	0.282412	0	0.680068	1.01565	4
60	Shikimic acid	220	718.78	0	0	0.14068	0.0015983	0.0696192	0	0.00170886	0.0775484	0	0	0.000328586	0	0.705482	1.22717	3.10692	1.94324	2.23317	0.469244	0.732661	1.17192	1.05786	1.71089	0.683554	0.724229	1.92729	0.734676	3.72643	0.475705	2.29142	0	0.593548	1.10049	3.21367	1.52659	4.9988	5.64658	29
61	Sorbitol	277	673.843	0.0413677	0.166749	0.311919	0.233751	0.0760221	0.104391	0	0.0614852	0.0856218	0	0.0598685	0.331198	0.610247	0	0	0	2.28454	0.1598	0	0.449465	0	0.885382	0	0	1.56562	0.171994	2.22248	0.981673	1.11879	1.48401	13.0894	0.427746	2.86568	36.5143	2.02741	3.51516	27
62	Sorbose 1	103	624.838	0	0	0	0	0	0	0	0	0	0	0	0	0	0	0	0	0	0	0	0	0	0	0	0	0	0	0	0	0	0	0.510077	241.105	445.267	0	629.145	0	4
63	Succinic acid	147	457.991	1.00839	1.76431	4.07302	3.02105	0.768609	1.29503	0.705201	2.08017	1.57467	0.994234	0.288168	2.68793	9.27345	19.9436	11.3703	35.2257	42.3463	5.91992	2.51636	2.11408	6.14411	10.2596	9.91957	23.6224	7.58532	9.18209	22.7102	15.6934	10.1255	49.6725	19.1548	7.91092	18.733	31.8746	14.8429	12.3021	36
64	Sucrose	103	855.599	83.0238	54.9845	0	0	0	0.00573683	4.6972	0.999839	0	20.6205	0	0	1.18036	0	0	0.40832	0	3.84e-06	0	0	0.117704	2.58334	0.131309	0.0890043	0.0238199	0.0367337	0	0.210734	4.26699	3.14167	0.883292	9.15397	6.12341	3.26374	7.95196	61.2167	24
65	Synephrine 1	116	751.224	0	0	0.0356674	0	0.0132864	0	0.0203345	0.0223437	0	0	0	0	0.426809	0.76145	0	0	1.87244	0.348619	0	0	0.317579	0	0	0.254418	0	0.217194	0	0	0	0	0.174372	0	0	0	0	0	12
66	Tagatose 1	51	648.898	0.225644	0.267527	0.230522	0.244043	0.231319	0.197502	0.0714743	0.15111	0.389284	0.225583	0.0738691	0.676912	0.454683	0	0	0	0.545455	0	0.481803	0.349829	0.268367	1.23114	0	0.543759	0.327568	0.156871	1.18191	4.37451	2.01382	0.245854	6.13222	5.00975	0.545344	0	2.6745	1.89549	30
67	Threitol	231	897.527	0.0748714	0.136763	0.139447	0.113004	0.12745	0.0507018	0.0087987	0.251345	0.324212	0.076963	0.0926209	1.12861	2.73193	0.263126	14.2055	2.0457	6.05131	0.194156	0.280905	0.338209	2.97265	1.61553	2.40885	3.19725	4.58446	2.05264	4.016	2.2853	2.05869	13.8789	1.15851	0.508217	2.09983	3.63581	2.49901	5.71839	36
68	Threonic acid	292	540.703	0	0	0.00794708	0.000164074	0.00404554	0	0	0	0.00838931	0.00658758	2.09e-05	0.0194686	0	0	0	0	0	0	0	0.0470045	0.0399301	0.041785	0.0864715	0.0653811	2.86e-06	0.0171081	0.00819054	1.06e-05	0.011623	0.0189967	0.00305298	0	0	0	0.0274344	0.00740464	21
69	Trehalose	129	831.716	0.0465271	0.0867396	0.848067	0.174137	0.15525	0.154849	0	0.151487	0.113171	0	0.0336927	0.130682	10.7632	30.4708	54.0889	48.5454	91.1271	16.1441	18.1622	39.2956	36.9	27.2966	7.80671	9.40346	17.9297	9.85678	10.8209	27.6442	11.6845	35.0973	7.13554	9.77739	6.56353	41.8805	21.782	0	33
70	Tricetin	84	1067.13	0.00407187	0	0	0	0	0	0	0	0	0	0.0016036	0	0.0638244	0	0	0	0	0.0143244	0	2.11975	1.97687	0.610487	1.54734	2.62634	0.573257	0.269719	0	0	0.310504	0.433954	0.238844	1.25706	0.570616	1.77072	0.958187	0.833817	19
71	Turanose 1	103	576.752	0	0	0	0	0	0	0	0	0	0	0	0	0	0	0	0	0	0	0	0	0	0	0	0.347031	0.276171	0.169476	1.30813	0.606502	0	15.578	0.140287	0.163941	0.490925	0	0.45729	0.281012	11
72	Urea	189	427.567	0	0.0551616	0	0	0.0104626	0	0	0.016677	0	0	0	0	0.290932	0.606501	0.60639	0	0.945937	0.316377	0.146326	0.400431	0.450224	0.493692	0.14904	0.344588	0.105694	0.0807178	0	0	0	2.41662	0.162336	0.144539	0.216999	2.53097	0.331302	0.25455	23
73	uridine 1	73	1000.69	0	0	0	1.84342	0	0	0	0	0	0	0.45286	0	0.731623	0	0	0	212.2	0	0	0	0	0	0	0	0	0	36.4701	0	0	185.597	0	0	0	0	0	0	6
74	xylitol	217	841.413	0.0712349	0.0937441	0.154217	0.396857	0.100277	0.0402564	0.0322942	0.0288057	0.0328157	0.0472441	0.059277	0.132667	0.267318	0.294853	0.213708	0.369773	0.518164	0.37871	0.158343	0.157073	0.177328	0.318758	0.252837	0.317565	0.240066	0.205088	0.53094	0.412503	0.304081	2.92553	0.936379	0.277556	0.236866	0.278218	0.333686	0.387008	36
75	xylose 1	291	659.456	0	0	0	0	0	0	0	0	0	0	0	0	0	0	0	0	0	0	0	0	2.20463	0	0	0	0	0	0	0	0	0	0	2.67526	32.2892	0	0	0	3
76	Furfuryl alcohol	98	7.4		1534 902	2330266	561997	1269983	478294		2037877	737462				6649029	9410950	12692785	10697608	13065608	7340623	4265379	2760397	5086340	4856290	4841928	4242350	6.2927e+06	3205050		9500220	5279980		6923125	5.64456e+06	5212605	7962788	7032550	6261445	28
77	5-hydromethoxyfurfural	126	21.9		8753137	20460127	4009896	8606601	16412486		15862991	12731397	32703625	17255425	28351373	60455641	86604179	94434169	96607976	104943055	102625498	46357944	34494398	67251724	47386789	42481538	77105400	5.27343e+07	45497192		3.79629e+07	4.46102e+07	20787570	5.65611e+07	4.41659e+07	37510955	57806712	48005560	44359350	33
